# Supplementary material for: Mechano-modulatory synthetic niches for liver organoid derivation
Source: Nat Commun. 2020 Jul 10;11:3416. doi: 10.1038/s41467-020-17161-0 (PMC7351772; doi:10.1038/s41467-020-17161-0)
Supplement: Supplementary file 4 — Source Data [file 41467_2020_17161_MOESM4_ESM.xlsx]

## Sheet: FIG.1B
	PEG	COL. IV	LAM-1	FN	RGD	MG
#1	21.17	23.17	28.37	25.66	25.96	44.95
#2	18.73	17.96	25.71	30.11	30.76	36.34
#3	12.17	20.32	29.72	29.1	32.72	30.75

## Sheet: FIG.1D
			LGR5	SOX9	CD44	EPCAM	CK19	CK7	CYP3A1
		MATRIGEL	8.86667	5.01333	3.9	8.47667	6.36	2.71	18.6783
		PEG-RGD	7.88667	3.88667	1.46	7.36333	6.26833	0.6	15.6833
		PEG-COL.IV	8.72333	2.88	0.36	6.57	3.90333	-0.07	15.3233
		PEG-LAM.	8.3	2.67	-0.07	6.75333	4.005	-0.3	16.965

## Sheet: FIG.2A
		EM	DM
Cyp3a11	#1	0.423536	1698.45
	#2	0.782171	469.506
	#3	3.01862	399.393
Alb	#1	1.87182	254.232
	#2	0.557784	89.7807
	#3	0.957788	86.4224
Ttr	#1	1.30134	290.018
	#2	2.15348	182.7
	#3	0.356836	440.602
Fxr	#1	1.10616	35.5062
	#2	1.00154	42.8137
	#3	0.90264	27.2843
Glul	#1	1.89795	16.641
	#2	1.44504	40.039
	#3	0.368	49.7514
Glut2	#1	0.78	308
	#2	1.05	502
	#3	1.15	450
Lxr	#1	1	27.8576
	#2	1	23.3713
	#3	1	23.9176

## Sheet: FIG.2E
	EM	DM
#1	34.61	154.63
#2	37.84	440.47
#3	39.29	396.37
#4	39.59	411.81

## Sheet: FIG.2F
	EM	DM
#1	60.109	145.268
#2	113.965	164.683
#3	66.0335	139.282
#4	93.2392	130.034
#5	72.2041	256.382
#6	92.8161	176.512
#7	85.99	308.473
#8	33.6644	233.415
#9	63.5967	176.155
#10	110.229	244.698
#11	91.0577	142.308

## Sheet: FIG.3A
	kPa	0.3	0.7	1.3	1.7
	#1	2	19.59	33.8	32.48
	#2	3.4	23.38	39.92	36.36
	#3	1.6	21.76	38.37	38.67

## Sheet: FIG.3C
		Ctgf			Cyr61
	kPa	0.3	1.3		0.3	1.3
	#1	1.06601	2.31071		1.18921	2.19872
	#2	0.914183	2.42279		0.854607	2.6087
	#3	1.22076	3.73213		0.983957	3.605

## Sheet: FIG.3E
		0.3 kPa					1.3 kPa
			DMSO	PF	VERTEPORFIN			DMSO	PF	VERTEPORFIN
		#1	32	4	1		#1	396	129	1
		#2	22	3	1		#2	548	124	1
		#3	33	8	1		#3	480	149	1

## Sheet: FIG.3F
	DMSO	BLEB	DAS.
#1	396	696	21
#2	548	724	20
#3	480	572	23

## Sheet: FIG.4A
		1.3 kPa	4 kPa
	#1	33.8	16.86
	#2	39.92	22.3
	#3	38.37	19.12

[truncated: 16 more sheets: FIG.4C, FIG.4D, FIG.4E, FIG.4F, FIG.5A, FIG.S1B, FIG.S2A, FIG.S2B, FIG.S2C, FIG.S3A, FIG.S3B, FIG.S3C, FIG.S3G, FIG.S4C, Uncropped Blots S3e, Uncropped Blots S4a]
